# Supplementary material for: Cognitive and Mental Health Profiles of Binge-Eating Adults with and Without Comorbid Addictive Behaviors
Source: Healthcare (Basel). 2025 Jun 26;13(13):1524. doi: 10.3390/healthcare13131524 (PMC12249126; doi:10.3390/healthcare13131524)
Supplement: Supplementary file 1 [file healthcare-13-01524-s001.zip]

Archive with 1 entries (1 files):
- healthcare-3619487-supplementary.pdf
